# Supplementary material for: Complete Genome Sequence and Comparative Genomics of a Novel Myxobacterium Myxococcus hansupus
Source: PLoS One. 2016 Feb 22;11(2):e0148593. doi: 10.1371/journal.pone.0148593 (PMC4765838; doi:10.1371/journal.pone.0148593)
Supplement: S1 Table — The genome-to-genome distance between M. hansupus and other myxobacterial genomes (Corallococcus coralloides DSM 2259, Cystobacter fuscus DSM 2262, Anaeromyxobacter dehalogenans 2CP-1, and Sorangium cellulosum Soce56) and Bdellovibrio bacteriovorus W using GGDC (version 2.0 and Formula 2) is shown here. Red-yellow-green shading depicts decreasing closeness based on DDH values. (XLS) [file pone.0148593.s003.xls]

## Sheet: Sheet1
S1 Table: Genome-to-genome distance between Myxococcus hansupus and its neighbors
	Query genome	Target genome (NCBI accession)	DDH	Distance	Prob. DDH >= 70%
	Myxococcus hansupus	Myxococcus fulvus HW-1 (NC_015711.1)	62.1	0.2275	49.59
	Myxococcus hansupus	Myxococcus xanthus DK 1622 (NC_008095.1)	61.9	0.2286	48.88
	Myxococcus hansupus	Myxococcus xanthus DZF1 (AOBT00000000)	60.8	0.2353	44.78
	Myxococcus hansupus	Myxococcus xanthus DZ2 (AKYI00000000)	60.6	0.2364	44.17
	Myxococcus hansupus	Myxococcus stipitatus DSM 14675 (NC_020126.1)	29.3	0.5229	0.07
	Myxococcus hansupus	Corallococcus coralloides DSM 2259 (NC_017030.1)	24.9	0.5995	0.01
	Myxococcus hansupus	Cystobacter fuscus DSM 2262 (ANAH00000000)	17.2	0.7979	0
	Myxococcus hansupus	Anaeromyxobacter dehalogenans 2CP-1 (NC_011891.1)	13	0.9741	0
	Myxococcus hansupus	Sorangium cellulosum Soce56 (NC_010162.1)	12.6	0.9935	0
	Myxococcus hansupus	Bdellovibrio bacteriovorus W (CP002190.1)	12.5	0.9978	0
