# Supplementary material for: Complete Genome Sequence and Comparative Genomics of a Novel Myxobacterium Myxococcus hansupus
Source: PLoS One. 2016 Feb 22;11(2):e0148593. doi: 10.1371/journal.pone.0148593 (PMC4765838; doi:10.1371/journal.pone.0148593)
Supplement: S2 Table — The matrix depicts the count of orthologous proteins [column J] along with their presence [denoted as P in white shade] and absence [shaded black] in all possible genome combinations [column I]. Orthologous proteins present in two, three, four, five and all genomes are shaded gray, light green, dark purple, blue and dark green respectively. (XLS) [file pone.0148593.s004.xls]

## Sheet: Sheet1
S2 Table: Matrix of orthologous protein-sets for six Myxococcus genomes
		Mf	Ms	MxDK1622	MxDZ2	MxDZF1	Mh	Presence in number of genomes	Total proteins in combination
		P	P	A	A	A	A	2	65
		P	A	P	A	A	A	2	2
		P	A	A	P	A	A	2	1
		A	A	P	P	A	A	2	139
		P	A	A	A	P	A	2	3
		A	A	P	A	P	A	2	11
		A	A	A	P	P	A	2	19
		P	A	A	A	A	P	2	246
		A	P	A	A	A	P	2	209
		A	A	A	P	A	P	2	1
		A	A	A	A	P	P	2	4
		P	A	P	P	A	A	3	5
		A	P	P	P	A	A	3	4
		P	P	A	A	P	A	3	1
		P	A	P	A	P	A	3	2
		A	P	P	A	P	A	3	1
		P	A	A	P	P	A	3	2
		A	P	A	P	P	A	3	1
		A	A	P	P	P	A	3	879
		P	P	A	A	A	P	3	83
		A	A	P	P	A	P	3	3
		A	P	A	A	P	P	3	2
		A	A	P	A	P	P	3	1
		P	P	P	A	P	A	4	3
		P	A	P	P	P	A	4	204
		A	P	P	P	P	A	4	166
		P	P	P	A	A	P	4	1
		P	A	P	P	A	P	4	1
		P	P	A	A	P	P	4	2
		A	P	P	A	P	P	4	1
		P	A	A	P	P	P	4	2
		A	A	P	P	P	P	4	187
		P	P	P	P	P	A	5	94
		P	P	P	P	A	P	5	1
		P	P	P	A	P	P	5	5
		P	P	A	P	P	P	5	7
		P	A	P	P	P	P	5	679
		A	P	P	P	P	P	5	171
		P	P	P	P	P	P	6	4693
