# Supplementary material for: Complete Genome Sequence and Comparative Genomics of a Novel Myxobacterium Myxococcus hansupus
Source: PLoS One. 2016 Feb 22;11(2):e0148593. doi: 10.1371/journal.pone.0148593 (PMC4765838; doi:10.1371/journal.pone.0148593)
Supplement: S5 Table — Apart from six Myxococcus genomes [column C-H], rest of the myxobacteria [column K] include Sorangium, Cystobacter, Chondromyces, Plesiocystis, Stigmatella, Corallococcus, Haliangium, and Anaeromyxobacter. Non-Myxococcales δ-proteobacteria [column L] include Bacteriovorax marinus SJ, Bdellovibrio bacteriovorus HD100, Bilophila wadsworthia, Deferrisoma camini, Desulfarculus baarsii DSM 2075, Desulfatibacillum alkenivorans AK 01, Desulfatiglans anilini, Desulfatirhabdium butyrativorans, Desulfobacca acetoxidans DSM 11109, Desulfobacter curvatus, Desulfobacterium autotrophicum HRM2, Desulfobacula toluolica Tol2, Desulfobulbaceae bacterium BRH c16a, Desulfobulbus propionicus DSM 2032, Desulfocapsa sulfexigens DSM 10523, Desulfococcus oleovorans Hxd3, Desulfocurvus vexinensis, Desulfohalobium retbaense DSM 5692, Desulfomicrobium baculatum DSM 4028, Desulfomonile tiedjei DSM 6799, Desulfonatronum thioautotrophicum, Desulforegula conservatrix, Desulfotalea psychrophila LSv54, Desulfotignum balticum, Desulfovermiculus halophilus, Desulfovibrio hydrothermalis AM13, Desulfurella acetivorans, Desulfurivibrio alkaliphilus AHT2, Desulfuromonas acetoxidans, Geoalkalibacter ferrihydriticus, Geobacter sulfurreducens KN400, Geopsychrobacter electrodiphilus, Hippea maritima DSM 10411, Lawsonia intracellularis N343, Pelobacter carbinolicus DSM 2380, Syntrophobacter fumaroxidans MPOB, Syntrophorhabdus aromaticivorans and Syntrophus aciditrophicus SB. Pfam clan number and clan name are shown in column A and B. The numbers of proteins per clan in six Myxococcus genomes are represented [column C-H] with high to low (red-yellow-green) shading order. A similar shading is used for the numbers of proteins per clan in average Myxococcus [column J], average rest-Myxobacteria [column K] and average-non-Myxococcales δ-proteobacteria [column L]. In column M, % increase/decrease of numbers of proteins per clan in Myxococcus is depicted as compared to δ-proteobacteria. (XLS) [file pone.0148593.s007.xls]

## Sheet: Sheet1
Pfam-clan-num	Pfam-clan-name	Mf	Ms	MxDK1622	MxDZ2	MxDZF1	Mh		Average-Myxococcus	Average-rest-Myxobacteria	Average-non-Myxococcales δ-proteobacteria	% increase/decrease in Myxococcus as compared to δ-proteobacteria
CL0357	SMAD-FHA	44	45	41	40	41	42		42.1667	44	3	1305.56
CL0314	PP-binding	54	76	64	66	64	47		61.8333	35	5	1136.67
CL0016	PKinase	273	290	257	261	264	248		265.5	470	22	1106.82
CL0323	Patatin	27	42	33	33	33	30		33	23	4	725
CL0287	Transthyretin	84	95	89	89	88	115		93.3333	90	14	566.667
CL0149	CoA-acyltrans	40	50	38	38	38	29		38.8333	19	6	547.222
CL0124	Peptidase_PA	42	45	52	53	52	53		49.5	38	10	395
CL0296	GroES	22	26	23	22	22	24		23.1667	21	5	363.333
CL0516	ISP-domain	13	11	14	14	14	15		13.5	10	3	350
CL0530	DNase_I-like	18	16	17	17	17	18		17.1667	13	4	329.167
CL0428	TolA-TonB-Cterm	26	28	24	24	24	26		25.3333	17	6	322.222
CL0094	Peptidase_ME	28	32	28	28	28	28		28.6667	21	7	309.524
CL0028	AB_hydrolase	285	412	315	319	319	334		330.667	355	87	280.077
CL0104	Glyoxalase	36	57	40	41	41	48		43.8333	51	12	265.278
CL0046	Thiolase	77	134	105	107	105	100		104.667	87	29	260.92
CL0387	DHFred	4	7	7	8	8	5		6.5	7	2	225
CL0163	Calcineurin	55	62	54	53	53	60		56.1667	54	18	212.037
CL0128	vWA-like	59	69	55	55	55	62		59.1667	85	19	211.404
CL0318	Cytochrome-c	42	44	39	39	39	57		43.3333	51	14	209.524
CL0531	AMP-binding_C	41	54	41	41	40	33		41.6667	25	14	197.619
CL0161	GAF	123	129	109	111	111	121		117.333	169	40	193.333
CL0414	TerB	6	5	6	6	6	6		5.83333	10	2	191.667
CL0257	Acetyltrans	129	171	160	160	160	149		154.833	131	55	181.515
CL0378	ANL	57	67	50	50	49	46		53.1667	38	19	179.825
CL0126	Peptidase_MA	88	132	95	95	96	104		101.667	114	38	167.544
CL0392	Chaperone-J	14	13	13	13	13	14		13.3333	12	5	166.667
CL0218	ox_reductase_C	4	1	3	3	3	2		2.66667	3	1	166.667
CL0020	TPR	902	1028	911	915	912	916		930.667	914	350	165.905
CL0497	GST_C	17	24	16	16	16	22		18.5	31	7	164.286
CL0202	GBD	14	12	12	12	12	14		12.6667	34	5	153.333
CL0099	ALDH-like	14	17	15	15	15	15		15.1667	16	6	152.778
CL0209	Bet_V_1_like	26	19	23	23	23	22		22.6667	27	9	151.852
CL0466	PDZ-like	27	31	31	31	31	29		30	31	12	150
CL0534	YjgF-like	3	7	5	5	5	4		4.83333	5	2	141.667
CL0434	Sialidase	4	13	6	6	5	9		7.16667	7	3	138.889
CL0186	Beta_propeller	126	234	165	167	165	160		169.5	292	72	135.417
CL0112	Yip1	2	4	2	2	2	2		2.33333	2	1	133.333
CL0535	CBM	1	4	2	2	2	3		2.33333	3	1	133.333
CL0505	Pentapeptide	12	17	15	15	15	9		13.8333	30	6	130.556
CL0051	NTF2	41	45	33	33	33	35		36.6667	42	16	129.167
CL0244	PGBD	6	9	10	10	10	9		9	10	4	125
CL0369	GHD	12	12	10	10	10	12		11	13	5	120
CL0228	Acyltransferase	18	20	16	16	16	19		17.5	16	8	118.75
CL0407	TBP-like	1	2	3	3	3	1		2.16667	3	1	116.667
CL0479	PLD	19	16	20	20	20	21		19.3333	19	9	114.815
CL0381	Metallo-HOrase	54	65	64	64	64	61		62	49	29	113.793
CL0223	MACRO	4	5	4	4	4	4		4.16667	6	2	108.333
CL0525	pap2	9	8	8	8	8	9		8.33333	9	4	108.333
CL0172	Thioredoxin	157	153	146	142	146	143		147.833	180	72	105.324
CL0013	Beta-lactamase	16	45	19	19	19	28		24.3333	26	12	102.778
CL0015	MFS	71	76	82	82	82	81		79	75	39	102.564
CL0181	ABC-2	49	52	41	41	41	41		44.1667	45	22	100.758
CL0025	His_Kinase_A	291	289	284	287	286	317		292.333	319	146	100.228
CL0080	Mss4-like	2	2	2	2	2	2		2	2	1	100
CL0130	Peptidase_AD	2	2	2	2	2	2		2	2	1	100
CL0278	AIG2	1	1	3	8	8	3		4	5	2	100
CL0380	IDO-like	2	2	2	2	2	2		2	3	1	100
CL0464	5_3_exonuc_C	2	2	2	2	2	2		2	2	1	100
CL0470	UMP_1	4	4	4	4	4	4		4	2	2	100
CL0187	LysM	9	8	10	10	10	11		9.66667	10	5	93.3333
CL0261	NUDIX	17	17	18	18	18	16		17.3333	17	9	92.5926
CL0304	CheY	176	170	168	168	167	189		173	164	90	92.2222
CL0316	Acyl_transf_3	14	14	16	16	16	15		15.1667	10	8	89.5833
CL0159	E-set	89	107	98	99	100	119		102	130	54	88.8889
CL0050	HotDog	40	55	48	48	48	53		48.6667	43	26	87.1795
CL0123	HTH	482	663	506	517	521	525		535.667	629	291	84.0779
CL0238	PP2C	14	17	14	14	14	15		14.6667	27	8	83.3333
CL0279	GatB_YqeY	5	3	4	3	3	4		3.66667	3	2	83.3333
CL0433	SPFH	8	10	9	9	9	9		9	8	5	80
CL0544	AcylCoA_ox_dh_N	18	20	14	14	14	17		16.1667	18	9	79.6296
CL0091	NAD_Ferredoxin	8	6	7	7	7	8		7.16667	5	4	79.1667
CL0496	Tad-like	5	8	7	7	7	9		7.16667	5	4	79.1667
CL0011	Ig	7	5	5	4	5	6		5.33333	8	3	77.7778
CL0240	PFK	7	7	7	7	7	7		7	8	4	75
CL0377	FAH	4	4	3	3	3	4		3.5	3	2	75
CL0034	Amidohydrolase	61	81	64	64	64	72		67.6667	79	39	73.5043
CL0035	Peptidase_MH	28	44	28	28	28	31		31.1667	37	18	73.1481
CL0127	ClpP_crotonase	32	37	33	34	34	37		34.5	35	20	72.5
CL0533	PRTase-like	15	15	16	16	16	14		15.3333	15	9	70.3704
CL0465	Ank	20	60	35	35	35	29		35.6667	20	21	69.8413
CL0088	Alk_phosphatase	21	26	21	21	21	22		22	26	13	69.2308
CL0084	ADP-ribosyl	2	0	2	2	2	2		1.66667	1	1	66.6667
CL0225	FtsL	5	3	3	3	3	3		3.33333	2	2	66.6667
CL0227	Enolase_N	4	4	3	3	3	3		3.33333	3	2	66.6667
CL0229	RING	2	3	1	1	1	2		1.66667	2	1	66.6667
CL0179	ATP-grasp	85	87	84	80	84	85		84.1667	88	51	65.0327
CL0063	NADP_Rossmann	1063	1263	1147	1143	1147	1096		1143.17	1334	699	63.5432
CL0087	Acyl-CoA_dh	38	39	31	31	31	36		34.3333	37	21	63.4921
CL0131	DoxD-like	14	10	11	11	11	11		11.3333	15	7	61.9048
CL0191	POTRA	8	8	8	8	8	8		8	8	5	60
CL0322	RND_permease	29	38	35	35	35	37		34.8333	33	22	58.3333
CL0199	DPBB	3	4	3	3	3	3		3.16667	4	2	58.3333
CL0383	PheT-TilS	3	4	3	3	3	3		3.16667	3	2	58.3333
CL0105	Hybrid	103	146	116	114	116	144		123.167	125	78	57.906
CL0404	BPD_transp_1	41	49	47	47	47	43		45.6667	37	29	57.4713
CL0207	Rhomboid-like	5	2	5	5	5	6		4.66667	5	3	55.5556
CL0310	DinB	3	6	4	4	4	7		4.66667	10	3	55.5556
CL0499	O-antige_ligase	9	9	9	9	9	11		9.33333	7	6	55.5556
CL0061	PLP_aminotran	80	109	80	80	80	87		86	89	56	53.5714
CL0026	CU_oxidase	4	14	13	14	14	4		10.5	14	7	50
CL0071	His_phosphatase	6	6	6	6	6	6		6	6	4	50
CL0189	Endonuclease	3	3	3	3	3	3		3	2	2	50
CL0204	Adhesin	2	3	2	3	3	5		3	3	2	50
CL0277	FAD-oxidase_C	6	5	6	6	6	7		6	9	4	50
CL0335	FumRed-TM	1	1	2	2	2	1		1.5	1	1	50
CL0426	HRDC-like	3	3	3	3	3	3		3	3	2	50
CL0439	NusG-like	1	1	2	2	2	1		1.5	1	1	50
CL0492	S4	8	7	8	7	8	7		7.5	7	5	50
CL0487	FKBP	14	20	14	14	14	22		16.3333	21	11	48.4848
CL0263	His-Me_finger	24	13	21	23	22	21		20.6667	31	14	47.619
CL0536	HEXAPEP	18	27	20	20	20	18		20.5	14	14	46.4286
CL0262	Trigger_C	9	12	11	11	11	7		10.1667	9	7	45.2381
CL0108	Actin_ATPase	59	61	59	59	59	63		60	68	42	42.8571
CL0023	P-loop_NTPase	1141	1069	1080	1076	1079	1088		1088.83	1139	765	42.3312
CL0423	AhpD-like	2	3	3	3	3	3		2.83333	4	2	41.6667
CL0076	FAD_Lum_binding	7	8	6	6	6	9		7	8	5	40
CL0222	MviN_MATE	11	16	16	16	16	16		15.1667	19	11	37.8788
CL0276	Nucleot_cyclase	34	33	31	32	32	34		32.6667	29	24	36.1111
CL0029	Cupin	56	75	64	64	64	73		66	101	49	34.6939
CL0137	HAD	61	67	60	60	58	54		60	69	45	33.3333
CL0171	Phospoesterase	4	4	4	4	4	4		4	6	3	33.3333
CL0290	EPT_RTPC	4	4	4	4	4	4		4	3	3	33.3333
CL0458	IIaaRS-ABD	4	4	4	4	4	4		4	4	3	33.3333
CL0301	PA14	1	2	1	1	1	2		1.33333	5	1	33.3333
CL0264	SGNH_hydrolase	8	15	14	14	14	14		13.1667	20	10	31.6667
CL0334	THBO-biosyn	4	5	6	6	6	4		5.16667	6	4	29.1667
CL0027	RdRP	3	2	6	4	4	4		3.83333	5	3	27.7778
CL0256	Enolase_TIM	8	8	8	8	8	6		7.66667	8	6	27.7778
CL0472	Peptidase_U	4	2	4	4	4	5		3.83333	10	3	27.7778
CL0113	GT-B	144	134	133	135	134	125		134.167	122	105	27.7778
CL0302	Arginase	9	6	6	6	6	5		6.33333	6	5	26.6667
CL0201	Peptidase_SH	3	2	2	4	4	0		2.5	4	2	25
CL0303	H2TH	3	3	4	4	4	4		3.66667	4	3	22.2222
CL0455	MIM-OM_import	1	2	1	1	1	1		1.16667	1	1	16.6667
CL0504	Phage_barrel	3	11	4	4	4	2		4.66667	15	4	16.6667
CL0078	DNA_ligase	4	4	3	3	3	4		3.5	6	3	16.6667
CL0384	PLC	4	4	3	3	3	4		3.5	6	3	16.6667
CL0022	LRR	8	14	12	12	12	12		11.6667	18	10	16.6667
CL0077	FAD_PCMH	9	8	9	9	9	10		9	12	8	12.5
CL0014	Glutaminase_I	28	43	28	28	28	33		31.3333	39	28	11.9048
CL0118	Ribokinase	10	13	11	11	11	11		11.1667	9	10	11.6667
CL0408	PUP	3	5	3	3	3	3		3.33333	4	3	11.1111
CL0515	LTXXQ-like	4	3	3	3	3	4		3.33333	5	3	11.1111
CL0401	AsmA-like	10	11	10	10	10	9		10	10	9	11.1111
CL0072	Ubiquitin	28	30	28	28	28	30		28.6667	30	26	10.2564
CL0307	FUSC	7	7	6	6	6	7		6.5	9	6	8.33333
CL0326	Reo_sigma	3	1	2	2	2	3		2.16667	2	2	8.33333
CL0340	PTase-anion_tr	1	4	2	2	2	2		2.16667	3	2	8.33333
CL0110	GT-A	91	95	86	86	86	85		88.1667	84	82	7.52033
CL0241	ABC_membrane	7	6	8	8	8	8		7.5	9	7	7.14286
CL0183	PAS_Fold	196	170	194	195	195	212		193.667	252	181	6.99816
CL0052	NTN	24	22	23	23	23	18		22.1667	30	21	5.55556
CL0368	PhosC-NucP1	3	4	3	3	3	3		3.16667	7	3	5.55556
CL0526	SUKH	3	3	2	3	3	5		3.16667	9	3	5.55556
CL0198	HHH	32	33	34	36	36	37		34.6667	38	33	5.05051
CL0502	STAS	7	10	5	5	5	12		7.33333	32	7	4.7619
CL0230	HO	4	5	4	4	4	4		4.16667	7	4	4.16667
CL0037	Lysozyme	15	14	12	12	12	16		13.5	14	13	3.84615
CL0032	Dim_A_B_barrel	10	18	10	10	10	14		12	19	12	0
CL0060	DNA_clamp	3	3	3	3	3	3		3	3	3	0
CL0090	Globin	3	3	3	3	3	3		3	6	3	0
CL0106	6PGD_C	10	8	9	9	9	9		9	12	9	0
CL0153	dUTPase	1	1	1	1	1	1		1	2	1	0
CL0157	Kleisin	1	1	1	1	1	1		1	2	1	0
CL0214	UBA	2	2	2	2	2	2		2	2	2	0
CL0232	NifU	4	4	4	4	4	4		4	3	4	0
CL0235	PspA	1	1	1	1	1	1		1	2	1	0
CL0250	GAD	1	1	1	1	1	1		1	2	1	0
CL0252	NfeD-like	2	2	2	2	2	2		2	3	2	0
CL0258	DALR	3	3	3	3	3	3		3	3	3	0
CL0267	S11_L18p	2	2	2	2	2	2		2	2	2	0
CL0269	Maf	2	2	2	2	2	2		2	3	2	0
CL0298	tRNA_bind_arm	3	3	3	3	3	3		3	3	3	0
CL0306	HeH	1	1	1	1	1	1		1	2	1	0
CL0312	HemS_ChuX	2	2	2	2	2	2		2	2	2	0
CL0346	Ribo_L29	1	1	1	1	1	1		1	1	1	0
CL0376	Oxa1	1	1	1	1	1	1		1	1	1	0
CL0395	Tubby_C	1	1	1	1	1	1		1	1	1	0
CL0410	LEF-8-like	1	1	1	1	1	1		1	1	1	0
CL0480	Ribosome_L1	1	1	1	1	1	1		1	1	1	0
CL0494	DnaA_N	1	1	1	1	1	1		1	1	1	0
CL0509	RBP11-like	1	1	1	1	1	1		1	1	1	0
CL0539	RNase_III	2	2	2	2	2	2		2	2	2	0
CL0177	PBP	65	92	68	68	68	78		73.1667	96	75	-2.44444
CL0004	Concanavalin	6	4	4	4	4	7		4.83333	25	5	-3.33333
CL0475	Cyclophil-like	4	5	5	5	5	5		4.83333	7	5	-3.33333
CL0058	Glyco_hydro_tim	29	26	28	28	28	34		28.8333	67	30	-3.88889
CL0040	tRNA_synt_II	16	18	16	16	16	16		16.3333	17	17	-3.92157
CL0437	EF-G_C	8	9	10	10	10	10		9.5	10	10	-5
CL0111	GT-C	17	19	17	17	17	15		17	24	18	-5.55556
CL0021	OB	46	48	49	50	49	47		48.1667	53	52	-7.37179
CL0289	FBD	3	3	4	4	4	4		3.66667	4	4	-8.33333
CL0039	HUP	58	62	60	60	60	59		59.8333	60	66	-9.34343
CL0158	GH_CE	7	5	6	6	6	8		6.33333	12	7	-9.52381
CL0098	SPOUT	9	9	9	9	9	9		9	11	10	-10
CL0413	Toprim-like	9	9	9	9	9	9		9	12	10	-10
CL0064	CPA_AT	16	18	15	15	15	18		16.1667	22	18	-10.1852
CL0007	KH	7	8	7	7	7	7		7.16667	8	8	-10.4167
CL0151	PK_TIM	12	15	9	9	9	15		11.5	15	13	-11.5385
CL0286	GCS	5	4	6	8	8	6		6.16667	11	7	-11.9048
CL0325	Form_Glyc_dh	4	6	4	4	4	4		4.33333	6	5	-13.3333
CL0486	Fer2	14	14	16	16	16	16		15.3333	20	18	-14.8148
CL0292	LysE	11	14	14	14	14	14		13.5	14	16	-15.625
CL0251	MORN	2	0	2	2	2	2		1.66667	2	2	-16.6667
CL0324	Homing_endonuc	0	0	1	2	2	0		0.833333	1	1	-16.6667
CL0375	Transporter	0	1	1	1	1	1		0.833333	1	1	-16.6667
CL0403	ADC-like	1	2	2	2	2	1		1.66667	3	2	-16.6667
CL0248	ParBc	5	4	5	5	5	6		5	4	6	-16.6667
CL0193	MBB	46	57	52	52	51	55		52.1667	62	63	-17.1958
CL0184	DMT	16	27	27	27	27	25		24.8333	30	30	-17.2222
CL0044	Ferritin	15	14	17	17	17	14		15.6667	20	19	-17.5439
CL0270	Iso_DH	5	5	6	6	6	6		5.66667	8	7	-19.0476
CL0329	S5	19	18	19	19	19	22		19.3333	26	24	-19.4444
CL0197	GME	3	5	4	4	4	4		4	6	5	-20
CL0548	IHF-likeDNA-bdg	4	4	4	4	4	4		4	4	5	-20
CL0327	Pilus	16	12	16	17	17	22		16.6667	15	21	-20.6349
CL0139	GADPH_aa-bio_dh	3	4	3	3	3	3		3.16667	4	4	-20.8333
CL0275	HAS-barrel	3	4	3	3	3	3		3.16667	4	4	-20.8333
CL0308	DMSO_reductase	4	2	3	3	3	4		3.16667	4	4	-20.8333
CL0549	NicO_HupE_DsbD	4	7	6	6	6	4		5.5	10	7	-21.4286
CL0085	FAD_DHS	7	11	9	9	9	5		8.33333	14	11	-24.2424
CL0093	Peptidase_CD	9	11	10	10	10	9		9.83333	18	13	-24.359
CL0107	KOW	3	3	3	3	3	3		3	4	4	-25
CL0170	Peptidase_MD	4	3	8	8	8	5		6	14	8	-25
CL0337	RF	3	3	3	3	3	3		3	3	4	-25
CL0036	TIM_barrel	58	67	63	63	63	63		62.8333	80	84	-25.1984
CL0490	PepSY_TM-like	4	4	3	3	3	5		3.66667	8	5	-26.6667
CL0167	Zn_Beta_Ribbon	25	28	35	37	35	32		32	40	44	-27.2727
CL0406	YjbJ-CsbD-like	3	3	1	1	1	4		2.16667	2	3	-27.7778
CL0254	THDP-binding	21	29	23	23	23	19		23	30	32	-28.125
CL0178	PUA	7	8	7	7	7	7		7.16667	11	10	-28.3333
CL0129	Peptidase_AA	3	3	3	3	3	2		2.83333	4	4	-29.1667
CL0328	2heme_cytochrom	11	10	12	12	12	11		11.3333	14	16	-29.1667
CL0109	CDA	6	9	7	7	7	6		7	16	10	-30
CL0425	ComplexI-N	5	8	5	5	5	5		5.5	9	8	-31.25
CL0336	FMN-binding	6	7	6	6	6	6		6.16667	11	9	-31.4815
CL0268	Pec_lyase-like	12	25	11	11	11	12		13.6667	34	20	-31.6667
CL0362	RAMPS-Cas5-like	6	7	7	7	7	6		6.66667	10	10	-33.3333
CL0506	Succ_CoA_synth	4	4	5	5	5	5		4.66667	3	7	-33.3333
CL0067	SIS	3	6	4	4	4	3		4	5	6	-33.3333
CL0122	UTRA	0	1	1	1	1	0		0.666667	2	1	-33.3333
CL0125	Peptidase_CA	20	20	16	16	16	20		18	35	27	-33.3333
CL0175	TRASH	4	4	4	4	4	4		4	6	6	-33.3333
CL0196	DSRM	2	2	2	2	2	2		2	2	3	-33.3333
CL0233	SufE_NifU	2	2	2	2	2	2		2	2	3	-33.3333
CL0297	PhoU	2	2	2	2	2	2		2	3	3	-33.3333
CL0374	PEP-carboxyk	2	2	2	2	2	2		2	3	3	-33.3333
CL0397	TusA-like	2	2	2	2	2	2		2	4	3	-33.3333
CL0442	Tubulin-like	2	2	2	2	2	2		2	3	3	-33.3333
CL0219	RNase_H	90	50	75	52	54	36		59.5	74	92	-35.3261
CL0062	APC	16	21	14	14	14	18		16.1667	30	25	-35.3333
CL0418	GIY-YIG	5	4	2	2	2	4		3.16667	4	5	-36.6667
CL0299	Peptidase_SF	4	6	3	3	3	3		3.66667	5	6	-38.8889
CL0355	CheC-like	3	3	4	4	4	4		3.66667	3	6	-38.8889
CL0366	JAB	2	4	3	3	3	3		3	4	5	-40
CL0246	ISOCOT_Fold	13	12	11	11	11	13		11.8333	15	20	-40.8333
CL0048	LolA_LolB	1	2	1	1	1	1		1.16667	2	2	-41.6667
CL0398	RMMBL_DRMBL	1	2	1	1	1	1		1.16667	2	2	-41.6667
CL0280	PIN	9	7	9	9	9	9		8.66667	12	15	-42.2222
CL0247	2H	3	5	2	2	2	3		2.83333	5	5	-43.3333
CL0553	HBMR	4	4	5	5	5	4		4.5	3	8	-43.75
CL0424	T3SS-hook	2	1	1	2	2	2		1.66667	2	3	-44.4444
CL0142	Membrane_trans	12	11	12	12	12	11		11.6667	18	21	-44.4444
CL0220	EF_hand	5	5	5	5	5	5		5	17	9	-44.4444
CL0332	AcetylDC-like	8	4	5	5	5	6		5.5	6	10	-45
CL0070	ACT	11	9	12	12	12	12		11.3333	20	21	-46.0317
CL0210	HNOX-like	3	2	3	3	3	2		2.66667	4	5	-46.6667
CL0103	Gal_mutarotase	3	3	3	3	3	4		3.16667	8	6	-47.2222
CL0331	EpsM	3	4	3	3	3	3		3.16667	5	6	-47.2222
CL0174	TetR_C	4	8	4	4	4	4		4.66667	9	9	-48.1481
CL0255	ATP_synthase	5	4	5	5	5	4		4.66667	8	9	-48.1481
CL0260	NTP_transf	11	14	10	10	10	12		11.1667	19	22	-49.2424
CL0144	Periplas_BP	17	16	16	16	16	16		16.1667	48	32	-49.4792
CL0086	FAD_oxidored	2	2	2	2	2	2		2	2	4	-50
CL0101	PELOTA	1	1	1	1	1	1		1	1	2	-50
CL0192	GPCR_A	1	1	1	1	1	1		1	1	2	-50
CL0194	DNA_pol_B-like	1	1	1	1	1	1		1	1	2	-50
CL0231	MazG	2	2	2	2	2	2		2	3	4	-50
CL0234	CTPT	1	1	1	1	1	1		1	2	2	-50
CL0266	PH	2	2	2	2	2	2		2	5	4	-50
CL0283	LigB	1	1	1	1	1	1		1	2	2	-50
CL0341	LDH_C	1	1	1	1	1	1		1	3	2	-50
CL0350	PRC-barrel	1	1	1	1	1	1		1	2	2	-50
CL0373	Phage-coat	4	3	3	5	5	1		3.5	4	7	-50
CL0402	Cdc48_2-like	0	0	1	1	1	0		0.5	0	1	-50
CL0459	BRCT-like	1	1	1	1	1	1		1	2	2	-50
CL0317	Multiheme_cytos	31	33	27	27	27	21		27.6667	58	58	-52.2989
CL0265	HIT	2	4	4	4	4	2		3.33333	7	7	-52.381
CL0319	SHS2	3	2	4	4	4	3		3.33333	7	7	-52.381
CL0190	HSP20	2	1	4	4	4	2		2.83333	4	6	-52.7778
CL0457	4HB_MCP	4	2	3	3	3	2		2.83333	9	6	-52.7778
CL0089	GlnB-like	3	4	4	4	4	3		3.66667	6	8	-54.1667
CL0245	EDD	2	1	2	2	2	2		1.83333	3	4	-54.1667
CL0356	AMP_N-like	2	1	2	2	2	2		1.83333	2	4	-54.1667
CL0224	DHQS	5	5	5	5	5	5		5	8	11	-54.5455
CL0237	HD_PDEase	17	22	18	18	18	17		18.3333	22	43	-57.3643
CL0382	DNA-mend	11	4	4	3	4	7		5.5	11	13	-57.6923
CL0143	B_Fructosidase	1	0	1	1	1	1		0.833333	13	2	-58.3333
CL0203	CBD	1	1	1	1	1	0		0.833333	7	2	-58.3333
CL0508	YkuD	2	4	2	2	2	3		2.5	5	6	-58.3333
CL0469	l-integrase_N	5	5	4	4	4	5		4.5	7	11	-59.0909
CL0010	SH3	2	5	2	3	3	2		2.83333	4	7	-59.5238
CL0059	6_Hairpin	9	11	10	10	10	13		10.5	43	26	-59.6154
CL0349	DprA	2	2	2	2	2	2		2	3	5	-60
CL0030	Ion_channel	3	3	3	3	3	4		3.16667	10	8	-60.4167
CL0364	Leu-IlvD	1	1	2	2	2	1		1.5	3	4	-62.5
CL0528	DUF1214	0	3	2	2	2	0		1.5	3	4	-62.5
CL0031	Phosphatase	3	3	3	3	3	2		2.83333	7	8	-64.5833
CL0115	Steroid_dh	6	3	2	2	2	2		2.83333	10	8	-64.5833
CL0236	PDDEXK	26	26	27	31	31	19		26.6667	66	77	-65.368
CL0436	FliG	1	1	2	2	2	2		1.66667	5	5	-66.6667
CL0132	AbrB	1	1	1	1	1	1		1	2	3	-66.6667
CL0182	IT	11	11	12	12	12	8		11	19	33	-66.6667
CL0259	OstA	1	1	1	1	1	1		1	3	3	-66.6667
CL0293	CDC	1	0	0	0	0	1		0.333333	2	1	-66.6667
CL0365	MurF-HprK_N	1	1	1	1	1	1		1	3	3	-66.6667
CL0399	Asp-glut_race	1	1	1	1	1	1		1	1	3	-66.6667
CL0431	PF	1	1	1	1	1	1		1	1	3	-66.6667
CL0447	Hypoth_1	0	1	0	0	0	1		0.333333	1	1	-66.6667
CL0489	AFP_III-like	1	1	1	1	1	1		1	3	3	-66.6667
CL0513	LCCL-domain	0	2	0	0	0	2		0.666667	2	2	-66.6667
CL0517	MBOAT-like	1	1	1	1	1	1		1	3	3	-66.6667
CL0342	TolB_N	2	5	2	2	2	2		2.5	6	8	-68.75
CL0288	DAP_epimerase	1	3	2	2	2	1		1.83333	3	6	-69.4444
CL0430	CopD_like	1	0	1	1	1	1		0.833333	5	3	-72.2222
CL0311	SCP2	1	3	1	1	1	1		1.33333	3	5	-73.3333
CL0315	Gx_transp	2	2	3	3	3	3		2.66667	7	10	-73.3333
CL0320	PepSY	1	3	2	2	2	1		1.83333	7	7	-73.8095
CL0042	Flavoprotein	3	9	4	4	4	3		4.5	10	18	-75
CL0043	Chelatase	1	1	1	1	1	1		1	3	4	-75
CL0160	Methionine_synt	1	1	1	1	1	1		1	3	4	-75
CL0206	TRB	1	1	1	1	1	1		1	2	4	-75
CL0339	PFL-like	2	2	2	2	2	2		2	5	8	-75
CL0394	DsrEFH-like	2	0	1	1	1	1		1	3	4	-75
CL0057	Met_repress	4	4	4	4	4	4		4	4	19	-78.9474
CL0359	Intron-mat_II	0	0	3	1	1	0		0.833333	2	4	-79.1667
CL0529	FMN-dep-NRtase	1	3	1	1	1	1		1.33333	4	7	-80.9524
CL0344	4Fe-4S	73	54	72	71	72	68		68.3333	121	375	-81.7778
CL0471	DUF362	1	1	1	1	1	1		1	4	6	-83.3333
CL0363	H-int	0	3	0	0	0	1		0.666667	5	4	-83.3333
CL0453	Apoptosis-Inhib	0	1	0	0	0	1		0.333333	1	2	-83.3333
CL0538	DRMIP-like	1	0	0	0	0	0		0.166667	0	1	-83.3333
CL0221	RRM	1	1	1	1	1	1		1	13	8	-87.5
CL0452	Tropomyosin-lke	0	2	0	0	0	0		0.333333	0	3	-88.8889
CL0388	FadR-C	2	0	0	0	0	1		0.5	2	5	-90
CL0165	Cache	1	1	1	1	1	2		1.16667	6	12	-90.2778
CL0082	MIF	0	2	0	0	0	0		0.333333	4	4	-91.6667
CL0477	TRD	1	0	0	0	0	1		0.333333	3	4	-91.6667
CL0493	PTS_EIIC	0	1	0	0	0	0		0.166667	1	2	-91.6667
CL0168	PAN	0	1	0	0	0	0		0.166667	3	3	-94.4444
CL0348	Phage_tail	0	0	0	0	1	0		0.166667	1	3	-94.4444
CL0488	FixH-like	0	1	0	0	0	0		0.166667	2	3	-94.4444
CL0208	UBC	0	1	0	0	0	0		0.166667	1	4	-95.8333
CL0173	STIR	0	1	0	0	0	0		0.166667	10	5	-96.6667
CL0005	Kazal	0	0	0	0	0	0		0	7	2	-100
CL0018	bZIP	0	0	0	0	0	0		0	0	1	-100
CL0045	Rubredoxin	0	0	0	0	0	0		0	1	3	-100
CL0049	Tudor	0	0	0	0	0	0		0	1	1	-100
CL0056	C_Lectin	0	0	0	0	0	0		0	3	1	-100
CL0081	MBD-like	0	0	0	0	0	0		0	0	3	-100
CL0095	Peptidase_ML	0	0	0	0	0	0		0	1	2	-100
CL0097	TypeIII_Chap	0	0	0	0	0	0		0	5	4	-100
CL0116	Calycin	0	0	0	0	0	0		0	4	6	-100
CL0136	Plasmid_toxin	0	0	0	0	0	0		0	6	17	-100
CL0141	MtN3-like	0	0	0	0	0	0		0	3	3	-100
CL0164	CUB	0	0	0	0	0	0		0	0	2	-100
CL0169	Rep	0	0	0	0	0	0		0	0	7	-100
CL0243	AEP	0	0	0	0	0	0		0	1	1	-100
CL0249	Phage_tail_L	0	0	0	0	0	0		0	0	2	-100
CL0273	CYTH	0	0	0	0	0	0		0	0	1	-100
CL0291	KNTase_C	0	0	0	0	0	0		0	9	13	-100
CL0300	TAT	0	0	0	0	0	0		0	1	1	-100
CL0305	PTH2	0	0	0	0	0	0		0	1	2	-100
CL0360	MTH1187-YkoF	0	0	0	0	0	0		0	1	2	-100
CL0379	PgaPase	0	0	0	0	0	0		0	1	1	-100
CL0393	FucI-AraA_C	0	0	0	0	0	0		0	2	1	-100
CL0419	T3SS-Chaperone	0	0	0	0	0	0		0	1	1	-100
CL0420	GlpM-like	0	0	0	0	0	0		0	0	2	-100
CL0421	LppaM	0	0	0	0	0	0		0	0	2	-100
CL0422	Fibrinogen_C	0	0	0	0	0	0		0	4	4	-100
CL0438	TTHA10132-281	0	0	0	0	0	0		0	1	4	-100
CL0444	YNI	0	0	0	0	0	0		0	1	4	-100
CL0445	SNARE-fusion	0	0	0	0	0	0		0	0	2	-100
CL0454	Protease_inhib	0	0	0	0	0	0		0	2	1	-100
CL0478	ATPase_I_AtpR	0	0	0	0	0	0		0	2	2	-100
CL0481	HUH	0	0	0	0	0	0		0	5	10	-100
CL0498	Nribosyltransf	0	0	0	0	0	0		0	1	1	-100
CL0500	Glycine-zipper	0	0	0	0	0	0		0	5	10	-100
CL0503	SOR	0	0	0	0	0	0		0	2	1	-100
CL0522	YbjQ-like	0	0	0	0	0	0		0	1	2	-100
CL0524	MPT63-MPB63	0	0	0	0	0	0		0	1	1	-100
CL0527	Sm-like	0	0	0	0	0	0		0	0	1	-100
CL0551	BCLiA	0	0	0	0	0	0		0	0	1	-100
CL0001	EGF	4	11	6	6	6	7		6.66667	13	0
CL0047	CuAO_N2_N3	0	0	0	0	0	0		0	1	0
CL0066	Trefoil	7	6	4	4	4	12		6.16667	25	0
CL0100	C1q_TNF	0	0	0	0	0	0		0	1	0
CL0114	HMG-box	1	0	0	0	0	1		0.333333	1	0
CL0135	Arrestin_N-like	0	0	0	0	0	0		0	3	0
CL0148	Viral_Gag	1	0	0	0	0	0		0.166667	0	0
CL0154	C2	0	0	0	0	0	0		0	1	0
CL0155	CBM_14_19	0	0	0	0	0	0		0	2	0
CL0205	Di-copper	0	0	0	0	0	0		0	2	0
CL0295	Vps51	0	0	0	0	0	0		0	1	0
CL0321	PLAT	0	1	1	1	1	0		0.666667	1	0
CL0333	gCrystallin	2	0	4	4	4	1		2.5	4	0
CL0345	Aerolisin_ETX	0	0	0	0	0	2		0.333333	2	0
CL0352	EsxAB	1	0	1	0	0	1		0.5	1	0
CL0353	TIMP-like	0	0	0	0	0	0		0	1	0
CL0361	C2H2-zf	0	0	0	0	0	0		0	1	0
CL0385	Hydrophilin	2	2	2	2	2	2		2	3	0
CL0390	zf-FYVE-PHD	1	0	0	0	0	0		0.166667	0	0
CL0412	Frag1-like	1	0	1	1	1	1		0.833333	1	0
CL0451	FnI-like	0	0	0	0	0	0		0	2	0
CL0468	Malectin-like	0	0	0	0	0	0		0	2	0
CL0511	Retroviral_zf	0	0	0	0	0	0		0	1	0
CL0520	Keratin_assoc	0	0	0	0	0	0		0	1	0
CL0521	GOLD-like	0	0	0	0	0	0		0	1	0
CL0546	Hexosaminidase	0	1	0	0	0	0		0.166667	3	0
